# Supplementary material for: Insights into Physicochemical Characteristics, Flavor Development, and Microbial Succession During the Natural Fermentation of Sichuan-Style Black Soybean Soy Sauce
Source: Foods. 2025 Nov 26;14(23):4049. doi: 10.3390/foods14234049 (PMC12692206; doi:10.3390/foods14234049)
Supplement: Supplementary file 1 [file foods-14-04049-s001.zip]

Archive with 1 entries (1 files):
- foods-3989939-supplementary.pdf
